# Supplementary material for: Identification of Key Components Responsible for the Aromatic Quality of Jinmudan Black Tea by Means of Molecular Sensory Science
Source: Foods. 2023 Apr 26;12(9):1794. doi: 10.3390/foods12091794 (PMC10178690; doi:10.3390/foods12091794)
Supplement: Supplementary file 1 [file foods-12-01794-s001.zip]

Archive with 1 entries (1 files):
- foods-2326223-supplementary.pdf
